# Supplementary material for: Risk of Seizure Aggravation after COVID-19 Vaccinations in Patients with Epilepsy
Source: Vaccines (Basel). 2024 May 30;12(6):593. doi: 10.3390/vaccines12060593 (PMC11209536; doi:10.3390/vaccines12060593)
Supplement: Supplementary file 1 [file vaccines-12-00593-s001.zip]

Archive with 1 entries (1 files):
- [COVACE] Supplementary Material S1 - Questionnaire.pdf
